# Supplementary material for: Mechanism of the Immunomodulatory Effect of the Combination of Live Bifidobacterium, Lactobacillus, Enterococcus, and Bacillus on Immunocompromised Rats
Source: Front Immunol. 2021 Jun 15;12:694344. doi: 10.3389/fimmu.2021.694344 (PMC8239396; doi:10.3389/fimmu.2021.694344)
Supplement: Supplementary file 2 [file Table_1.xlsx]

## Sheet: Sheet1
Supplementary Table 1. Cyclophosphamide-induced alterations in signal pathways in the spleen.
KEGGID	Description	class	GeneRatio	BgRatio	pvalue	padj	geneID	geneName	GeneCount	Regulation
rno04550	Signaling pathways regulating pluripotency of stem cells	Cellular Processes; Cellular community - eukaryotes	37/1314	126/6854	0.00352778	0.0369241	84598/366508/307151/363595/100360552/25296/24482/25631/25585/170911/84489/312398/306571/84426/689314/50554/24205/25326/116466/60352/83618/171046/299611/500047/363913/25513/81507/114208/59328/79558/60664/25022/64566/291023/29263/64558/316527	Jak1/Pik3cd/Bmi1/Tcf7/LOC100360552/Bmp4/Igf1/Smad3/Id3/Pik3ca/Fgfr3/Smarcad1/Kat6a/Wnt4/Mapk11/Smad4/Apc/Jak3/Wnt2b/Mapk12/Rest/Tcf3/Apc2/Wnt16/Fzd10/Pik3r1/Bmpr1a/Skil/Smad5/Acvr1/Pik3r3/Fgfr2/Wnt5a/Id4/Acvr2a/Fzd4/Wnt10a	37	down
rno04070	Phosphatidylinositol signaling system	Environmental Information Processing; Signal transduction	36/1314	95/6854	1.44123e-05	0.000411404	309008/140866/25023/25679/366508/316457/170911/368088/25738/289021/65038/116699/114633/81678/29337/50557/54259/497978/287533/25513/65052/64161/24655/308451/364774/317296/81821/60664/307100/116720/114089/288762/364298/691455/688705/314641	Inpp5f/Dgka/Prkcb/Itpr3/Pik3cd/Pikfyve/Pik3ca/Dgkd/Plcg1/Pik3c2b/Inppl1/Inpp4b/Plce1/Itpr2/Plcg2/Pten/Inpp5d/Dgke/Inpp5k/Pik3r1/Pik3c3/Pi4ka/Plcd1/Itpkc/Calml5/Mtmr1/Dgkz/Pik3r3/Calml3/Pik3c2g/Inpp5e/Mtm1/Tmem55b/Calml4/Dgki/Pip5k1c	36	down
rno04064	NF-kappa B signaling pathway	Environmental Information Processing; Signal transduction	37/1314	107/6854	0.000110526	0.00231368	500910/499356/307366/171369/100363332/684173/25493/362788/25023/78971/25155/313050/300711/novel.320/309452/683206/687813/100360982/360640/301348/25738/25008/84349/312937/81503/116637/24494/29337/114105/81736/300177/309165/24224/170929/novel.326/688292/311786	Tnfrsf13c/Blnk/Malt1/Cd40/Card11/Traf5/Nfkbia/Traf3/Prkcb/Birc3/Syk/Lck/Atm/-/Nfkb2/Tnfaip3/Traf1/Relb/Map3k14/Zap70/Plcg1/Lta/Cd40lg/Cyld/Cxcl1/Ccl4/Il1b/Plcg2/Cxcl2/Nfkb1/Irak4/Rela/Bcl2/Bcl2a1/-/Card14/Traf2	37	down
rno04350	TGF-beta signaling pathway	Environmental Information Processing; Signal transduction	30/1314	91/6854	0.00117568	0.0175793	81735/25296/25631/25585/54244/50566/83727/499929/85272/313477/50554/681433/64507/81516/303614/81809/29139/690516/81810/83837/289264/116651/25644/81507/59328/79558/252835/291023/29263/117281	Neo1/Bmp4/Smad3/Id3/Crebbp/Grem1/Fbn1/Tgif2/Bmp7/Zfyve9/Smad4/Rgmb/Fmod/Smad7/Smurf2/Tgfb2/Dcn/Smurf1/Tgfbr2/Bambi/Grem2/E2f5/Bmp6/Bmpr1a/Smad5/Acvr1/Gdf5/Id4/Acvr2a/Ppp2r1a	30	down
rno04010	MAPK signaling pathway	Environmental Information Processing; Signal transduction	74/1314	280/6854	0.00149894	0.0213939	365355/499497/29434/25023/114856/314322/100361818/116667/300980/25297/309452/292763/79240/140726/171109/114495/50688/116663/24482/25317/100360982/360640/84489/297682/293508/60587/140727/304786/25398/170920/689314/25266/81737/24827/24494/24471/54251/116683/311341/60352/103691134/81809/60427/81810/307403/81736/300177/300447/24629/78965/309165/89811/25054/306243/25482/24518/114111/24472/25022/24596/…	Rras2/Mef2c/Rasgrp1/Prkcb/Dusp1/Fos/Nfatc1/Map3k1/Dusp7/Cacnb3/Nfkb2/Map4k1/Nr4a1/Cacng5/Dusp5/Map2k6/Cacnb1/Dusp6/Igf1/Fgf1/Relb/Map3k14/Fgfr3/Dusp16/Prkacb/Dusp4/Cacng6/Elk4/Cacna1a/Map4k3/Mapk11/Pdgfa/Ntf3/Tgfa/Il1b/Hspb1/Flt1/Efna5/Pla2g4b/Mapk12/Flt3lg/Tgfb2/Kitlg/Tgfbr2/Csf1r/Nfkb1/Irak4/Ecsit/Pdgfrb/Csf1/Rela/Vegfb/Ntrk2/Cacna2d3/Mras/Jund/Vegfc/Hspa1a/Fgfr2/Ngfr/Efna1/Nfatc3/Map3k13/Cacna…	74	down
rno04340	Hedgehog signaling pathway	Environmental Information Processing; Signal transduction	17/1314	45/6854	0.0027221	0.0331785	64823/29216/84380/293508/65278/50938/303614/89830/361769/690516/25273/24224/287643/360715/296532/25372/289712	Csnk1g3/Lrp2/Dhh/Prkacb/Csnk1g2/Cdon/Smurf2/Ptch1/Sufu/Smurf1/Smo/Bcl2/Spop/Boc/Spopl/Grk3/Evc	17	down
rno04015	Rap1 signaling pathway	Environmental Information Processing; Signal transduction	56/1314	207/6854	0.0031301	0.0351018	313644/292658/296603/25023/79115/366508/246212/29622/54355/114495/303141/24482/313834/25317/170911/63881/84489/25738/286975/64508/25686/689314/360891/25266/114633/54251/361710/116683/60352/60427/85421/307403/315776/25414/25513/24629/78965/89811/66025/25482/26955/307171/364774/114111/60664/25022/24596/94268/307100/308995/25522/366492/691455/50664/89805/54223	Rap1gap/Prkd2/Vav2/Prkcb/Evl/Pik3cd/Sipa1l1/Ralgds/Rassf5/Map2k6/Rapgef6/Igf1/Prkd3/Fgf1/Pik3ca/Rapgef1/Fgfr3/Plcg1/Skap1/Adcy3/Gnai1/Mapk11/Enah/Pdgfa/Plce1/Flt1/Sipa1/Efna5/Mapk12/Kitlg/Prkd1/Csf1r/Tln2/Bcar1/Pik3r1/Pdgfrb/Csf1/Vegfb/Lpar3/Mras/Afdn/Apbb1ip/Calml5/Vegfc/Pik3r3/Fgfr2/Ngfr/Efna1/Calml3/Itgal/Prkcz/Epha2/Calml4/Gnao1/Angpt2/Adcy4	56	down
rno04668	TNF signaling pathway	Environmental Information Processing; Signal transduction	33/1314	111/6854	0.00460515	0.0466457	684173/25493/362788/314322/78971/366508/683206/114495/687813/24498/245920/170911/680611/360640/25008/24517/81503/689314/24494/60352/114105/81736/362165/25513/78965/309165/114111/60664/24516/311567/311786/363855/24253	Traf5/Nfkbia/Traf3/Fos/Birc3/Pik3cd/Tnfaip3/Map2k6/Traf1/Il6/Cxcl10/Pik3ca/Bcl3/Map3k14/Lta/Junb/Cxcl1/Mapk11/Il1b/Mapk12/Cxcl2/Nfkb1/Creb3l1/Pik3r1/Csf1/Rela/Vegfc/Pik3r3/Jun/Itch/Traf2/Map2k7/Cebpb	33	down
rno04060	Cytokine-cytokine receptor interaction	Environmental Information Processing; Signaling molecules and interaction	72/1314	236/6854	1.42746e-05	0.000411404	500910/29363/103693341/170819/171369/308977/308163/140924/84348/288905/64546/287673/301088/498335/305236/25667/25084/500318/25296/116996/25542/685243/60628/24498/245920/25008/301086/84349/362417/294797/155140/85272/246759/81503/29454/24932/500590/116637/24494/683163/364031/288593/688621/25746/81809/365395/25341/114105/282832/81810/307403/171056/25325/78965/25237/500592/171060/25644/81507/117539/5…	Tnfrsf13c/Cxcr5/Tnfrsf13b/Il24/Cd40/Il21r/Ccr6/Il2rg/Ackr3/Il27ra/Il12b/Ccr7/Ccr1l1/Cxcl13/Cxcl11/Bmp3/Il4r/Cd27/Bmp4/Il16/Ccl3/Ackr4/Cxcr4/Il6/Cxcl10/Lta/Xcr1/Cd40lg/Il17re/Il7r/Il23a/Bmp7/Cxcl9/Cxcl1/Gdf11/Cd4/Tnfrsf9/Ccl4/Il1b/Tnfsf8/Tnfsf18/Ccl24/Tslp/Il2rb/Tgfb2/Clcf1/Tnfrsf11b/Cxcl2/Ccr9/Tgfbr2/Csf1r/Cx3cr1/Il10/Csf1/Acvrl1/Tnfrsf25/Il13ra2/Bmp6/Bmpr1a/Il10ra/Bmp10/Acvr1/Il17b/Gdf5/Ngfr/Lep…	72	down
rno04061	Viral protein interaction with cytokine and cytokine receptor	Environmental Information Processing; Signaling molecules and interaction	29/1314	82/6854	0.000386751	0.00639157	29363/170819/308163/140924/84348/287673/301088/498335/305236/25542/685243/60628/24498/245920/25008/301086/246759/81503/116637/288593/25746/114105/282832/307403/171056/25325/78965/117539/117551	Cxcr5/Il24/Ccr6/Il2rg/Ackr3/Ccr7/Ccr1l1/Cxcl13/Cxcl11/Ccl3/Ackr4/Cxcr4/Il6/Cxcl10/Lta/Xcr1/Cxcl9/Cxcl1/Ccl4/Ccl24/Il2rb/Cxcl2/Ccr9/Csf1r/Cx3cr1/Il10/Csf1/Il10ra/Ccl22	29	down
rno04514	Cell adhesion molecules (CAMs)	Environmental Information Processing; Signaling molecules and interaction	46/1314	155/6854	0.000957654	0.0150352	309304/308501/171369/81735/24984/24564/365542/24699/24930/499415/497761/29259/24931/83497/25660/295382/363058/29583/84349/25752/24586/294269/414790/65129/116690/50687/24932/499342/24986/25615/54266/311144/360882/63835/114588/362800/64545/414787/288124/25216/364786/117258/24988/308995/116595/311236	Pdcd1lg2/Cd22/Cd40/Neo1/RT1-DOa/Mpz/RT1-DOb/Ptprc/Cd8a/Icoslg/Cd2/Sell/Cd8b/Ocln/Cd28/Ntng1/Cadm1/Pecam1/Cd40lg/Cd6/Ncam1/RT1-Da/RT1-CE13/Cldn1/Nfasc/L1cam/Cd4/Cd274/RT1-Ha/Sdc2/Madcam1/Itga4/Cadm3/Ctla4/Cdh4/Itgb8/Icos/RT1-M10-1/Nectin3/Sdc1/Itga8/Cntn1/RT1-M2/Itgal/Nrxn2/Lrrc4c	46	down
rno03010	Ribosome	Genes and Proteins; Protein families: genetic information processing	67/1314	176/6854	2.56749e-09	6.38899e-07	100365810/81774/94266/100360522/290641/29285/296709/287417/102555453/29236/140655/29258/81763/292964/100911847/122799/100361520/81767/100362640/64298/64638/293418/65043/140662/25348/81773/297755/140661/294282/79449/161477/317646/362041/64205/29257/245981/140654/64306/64302/29288/100360449/117053/25347/29287/287122/290632/27139/81776/300079/81770/29283/29304/360572/28298/29282/108348115/362631/651…	LOC100365810/Rps11/Rps27/LOC100360522/Rpl18a/Rps15/Rpl35/Rpl26/LOC102555453/Rpsa/Rps16/Rps7/Rpl5/Rpl36a/LOC100911847/Rps25/Rpl37a/Rpl19/Rps4x/Rpl31/Rpl28/Rpl27a/Rpl14/Rplp2/Rps29/Rps10/Rpl7/Rplp1/Rps18/Rpl21/Rps13/Rpl13a/Rpl34/Rplp0/Rpl9/Rpl15/Rps3/Rpl27/Rpl4/Rps3a/LOC100360449/Rps15a/Rpl39/Rps19/Rpl3l/Mrpl34/Rps26/Rps24/Rpl3/Rpl37/Rpl29/Rps6/Rpl23a/Rpl32/Rpl23/Rps19/Rpl11/Rps8/Rpl30/Uba52/mrpl24…	67	down
rno05235	PD-L1 expression and PD-1 checkpoint pathway in cancer	Human Diseases; Cancer: overview	32/1314	91/6854	0.000222226	0.00410465	29434/25493/84598/314322/100361818/366508/25300/313050/114495/315609/25660/311658/170911/301348/300678/25738/338457/25710/689314/316241/24932/499342/60352/50557/81736/25513/309165/60664/361400/24674/24516/81525	Rasgrp1/Nfkbia/Jak1/Fos/Nfatc1/Pik3cd/Cd247/Lck/Map2k6/Cd3e/Cd28/Nfatc2/Pik3ca/Zap70/Cd3g/Plcg1/Tlr9/Cd3d/Mapk11/Nfkbie/Cd4/Cd274/Mapk12/Pten/Nfkb1/Pik3r1/Rela/Pik3r3/Nfatc3/Ppp3ca/Jun/Nfkbib	32	down
rno05202	Transcriptional misregulation in cancer	Human Diseases; Cancer: overview	49/1314	177/6854	0.00336263	0.0364092	500453/171369/499497/84482/106146145/81679/315606/78971/116462/307151/300711/29628/novel.320/58853/314423/116663/498333/24482/687813/79242/24498/305584/171120/25614/24883/304786/362316/25266/54251/25746/304005/171046/81810/307403/81736/500047/309165/81819/499361/170929/171528/691903/287765/24596/304758/novel.326/25271/363067/24253	Pax5/Cd40/Mef2c/Foxo1/Baiap3/Jup/Kmt2a/Birc3/Ptcra/Bmi1/Atm/Gria3/-/Nr4a3/Bcl11b/Dusp6/Bmp2k/Igf1/Traf1/Hpgd/Il6/Rel/Jmjd1c/Ptk2/Wt1/Elk4/Cdk14/Pdgfa/Flt1/Il2rb/Nfkbiz/Tcf3/Tgfbr2/Csf1r/Nfkb1/Wnt16/Rela/Pax8/Tlx1/Bcl2a1/Gzmb/Ssx1/Ddx5/Ngfr/Ccnt2/-/Rxra/Sin3a/Cebpb	49	down
rno05418	Fluid shear stress and atherosclerosis	Human Diseases; Cardiovascular disease	45/1314	142/6854	0.000221774	0.00410465	499497/306330/114856/314322/366508/501110/25296/114495/24424/170911/494500/29583/25614/81869/689314/114243/25266/24451/25615/83580/24494/60352/114846/25260/81736/58920/25513/362862/309165/25216/24224/81507/364774/29161/79558/60664/29487/307100/25522/24516/691455/363425/29263/25697/363855	Mef2c/Klf2/Dusp1/Fos/Pik3cd/LOC501110/Bmp4/Map2k6/Gstm2/Pik3ca/Gsta3/Pecam1/Ptk2/Gstm7/Mapk11/Nox1/Pdgfa/Hmox1/Sdc2/Thbd/Il1b/Mapk12/Gsto1/Gstt1/Nfkb1/Gpc1/Pik3r1/Hsp90b1/Rela/Sdc1/Bcl2/Bmpr1a/Calml5/Cav3/Acvr1/Pik3r3/Gstt2/Calml3/Prkcz/Jun/Calml4/Cav2/Acvr2a/Ctsl/Map2k7	45	down
rno04933	AGE-RAGE signaling pathway in diabetic complications	Human Diseases; Endocrine and metabolic disease	36/1314	103/6854	0.000106194	0.00231368	25023/29340/84482/100361818/29393/366508/24330/25631/24498/170911/25738/363457/689314/50554/114243/114633/83580/24494/29337/60352/81809/81810/81736/25513/309165/89811/24617/24224/24655/novel.432/114111/60664/170538/363265/25522/24516	Prkcb/Prkce/Foxo1/Nfatc1/Col1a1/Pik3cd/Egr1/Smad3/Il6/Pik3ca/Plcg1/Col4a5/Mapk11/Smad4/Nox1/Plce1/Thbd/Il1b/Plcg2/Mapk12/Tgfb2/Tgfbr2/Nfkb1/Pik3r1/Rela/Vegfb/Serpine1/Bcl2/Plcd1/-/Vegfc/Pik3r3/Prkcd/Col4a3/Prkcz/Jun	36	down
rno05340	Primary immunodeficiency	Human Diseases; Immune disease	25/1314	41/6854	4.06942e-09	6.38899e-07	365367/500910/100913063/499356/103693341/171369/140924/399679/85483/24699/313050/24930/novel.320/315609/24931/681236/301348/25710/84349/84600/294797/24932/25326/64545/novel.326	Cd19/Tnfrsf13c/Cd79a/Blnk/Tnfrsf13b/Cd40/Il2rg/Aicda/Ciita/Ptprc/Lck/Cd8a/-/Cd3e/Cd8b/Cd79al/Zap70/Cd3d/Cd40lg/Rag1/Il7r/Cd4/Jak3/Icos/-	25	down
rno05321	Inflammatory bowel disease (IBD)	Human Diseases; Immune disease	21/1314	60/6854	0.00274726	0.0331785	308977/140924/64546/24984/365542/100361818/25084/367264/25631/317382/24498/294269/155140/24986/24494/81809/362896/81736/25325/309165/24516	Il21r/Il2rg/Il12b/RT1-DOa/RT1-DOb/Nfatc1/Il4r/Stat4/Smad3/Foxp3/Il6/RT1-Da/Il23a/RT1-Ha/Il1b/Tgfb2/Stat6/Nfkb1/Il10/Rela/Jun	21	down
rno05135	Yersinia infection	Human Diseases; Infectious disease: bacterial	37/1314	124/6854	0.00260923	0.0331785	296603/25493/314322/100361818/366508/313050/114495/60323/24498/311658/170911/301348/259242/25738/25614/117542/292892/689314/24494/311144/60352/304546/81736/117538/300177/25414/25513/25325/682507/309165/65172/60664/361400/24516/311786/363855/314641	Vav2/Nfkbia/Fos/Nfatc1/Pik3cd/Lck/Map2k6/Arhgef1/Il6/Nfatc2/Pik3ca/Zap70/Wipf3/Plcg1/Ptk2/Baiap2/Irf3/Mapk11/Il1b/Itga4/Mapk12/Git2/Nfkb1/Wipf1/Irak4/Bcar1/Pik3r1/Il10/Wasl/Rela/Limk1/Pik3r3/Nfatc3/Jun/Traf2/Map2k7/Pip5k1c	37	down
rno04380	Osteoclast differentiation	Organismal Systems; Development and regeneration	43/1314	124/6854	2.9165e-05	0.000763151	499356/289211/25493/84492/84598/314322/100361818/25155/366508/313050/309452/25050/114495/100360982/311658/170911/360640/100360880/24517/312937/689314/114243/24494/29337/25732/60352/81809/25341/81810/307403/81736/25513/78965/309165/25150/24518/60664/116591/24674/24516/25528/311786/363855	Blnk/Fcgr2b/Nfkbia/Tec/Jak1/Fos/Nfatc1/Syk/Pik3cd/Lck/Nfkb2/Camk4/Map2k6/Relb/Nfatc2/Pik3ca/Map3k14/Fosb/Junb/Cyld/Mapk11/Nox1/Il1b/Plcg2/Acp5/Mapk12/Tgfb2/Tnfrsf11b/Tgfbr2/Csf1r/Nfkb1/Pik3r1/Csf1/Rela/Fyn/Jund/Pik3r3/Fcgr2a/Ppp3ca/Jun/Sirpa/Traf2/Map2k7	43	down
rno04360	Axon guidance	Organismal Systems; Development and regeneration	55/1314	175/6854	5.97101e-05	0.00144223	81735/307989/313633/296078/366508/315711/24246/60630/60628/314903/295382/311658/170911/25400/246262/25738/25614/360546/60395/307395/25686/362398/50687/296787/85272/84426/360891/303342/29337/306636/116683/89830/116551/310207/363142/312275/25513/246217/29433/25273/293042/315217/25150/65172/360715/360272/60664/94268/50685/361400/25522/24674/366492/64566/311236	Neo1/Ablim1/Ephb2/Pak6/Pik3cd/Sema7a/Camk2d/Unc5b/Cxcr4/Srgap1/Ntng1/Nfatc2/Pik3ca/Camk2a/Sema3d/Plcg1/Ptk2/Efnb3/Trpc3/Ablim3/Gnai1/Plxna1/L1cam/Sema3c/Bmp7/Wnt4/Enah/Ssh2/Plcg2/Efnb2/Efna5/Ptch1/Pdk1/Sema5a/Sema3b/Ephb6/Pik3r1/Ngef/Pak3/Smo/Sema4b/Plxnb2/Fyn/Limk1/Boc/Slit2/Pik3r3/Efna1/Myl12b/Nfatc3/Prkcz/Ppp3ca/Epha2/Wnt5a/Lrrc4c	55	down
rno04660	T cell receptor signaling pathway	Organismal Systems; Immune system	45/1314	104/6854	1.21431e-08	1.27098e-06	307366/296603/100363332/29434/25493/84492/314322/296078/100361818/24699/366508/25300/313050/171136/24930/315609/24931/25660/311658/170911/363577/360640/301348/300678/25738/25710/84349/689314/316241/24932/60352/63835/81736/25513/25325/64545/309165/29433/25150/60664/361400/24674/24516/81525/363855	Malt1/Vav2/Card11/Rasgrp1/Nfkbia/Tec/Fos/Pak6/Nfatc1/Ptprc/Pik3cd/Cd247/Lck/Cblb/Cd8a/Cd3e/Cd8b/Cd28/Nfatc2/Pik3ca/Itk/Map3k14/Zap70/Cd3g/Plcg1/Cd3d/Cd40lg/Mapk11/Nfkbie/Cd4/Mapk12/Ctla4/Nfkb1/Pik3r1/Il10/Icos/Rela/Pak3/Fyn/Pik3r3/Nfatc3/Ppp3ca/Jun/Nfkbib/Map2k7	45	down
rno04658	Th1 and Th2 cell differentiation	Organismal Systems; Immune system	39/1314	91/6854	1.56085e-07	1.22527e-05	140924/689844/64546/25493/24984/84598/314322/365542/100361818/25084/25300/313050/362268/367264/56761/315609/156726/311658/301348/300678/25738/25710/294269/311332/689314/316241/24932/24986/25326/25746/60352/362896/81736/309165/84010/361400/24674/24516/81525	Il2rg/Maml2/Il12b/Nfkbia/RT1-DOa/Jak1/Fos/RT1-DOb/Nfatc1/Il4r/Cd247/Lck/Rbpjl/Stat4/Notch3/Cd3e/Runx3/Nfatc2/Zap70/Cd3g/Plcg1/Cd3d/RT1-Da/Dll4/Mapk11/Nfkbie/Cd4/RT1-Ha/Jak3/Il2rb/Mapk12/Stat6/Nfkb1/Rela/Dll1/Nfatc3/Ppp3ca/Jun/Nfkbib	39	down
rno04659	Th17 cell differentiation	Organismal Systems; Immune system	42/1314	105/6854	5.24707e-07	3.29516e-05	308977/291100/140924/288905/25493/24984/84598/314322/365542/100361818/25084/25300/313050/315609/25631/317382/24498/311658/301348/300678/25738/25710/294269/155140/689314/50554/316241/24932/24986/24494/25326/25746/60352/362896/81810/81736/309165/361400/25271/24674/24516/81525	Il21r/Irf4/Il2rg/Il27ra/Nfkbia/RT1-DOa/Jak1/Fos/RT1-DOb/Nfatc1/Il4r/Cd247/Lck/Cd3e/Smad3/Foxp3/Il6/Nfatc2/Zap70/Cd3g/Plcg1/Cd3d/RT1-Da/Il23a/Mapk11/Smad4/Nfkbie/Cd4/RT1-Ha/Il1b/Jak3/Il2rb/Mapk12/Stat6/Tgfbr2/Nfkb1/Rela/Nfatc3/Rxra/Ppp3ca/Jun/Nfkbib	42	down
rno04662	B cell receptor signaling pathway	Organismal Systems; Immune system	35/1314	82/6854	7.58621e-07	3.6448e-05	365367/171055/289395/100913063/499356/289211/308501/307366/296603/100363332/313498/25493/25023/314322/100361818/25155/366508/novel.320/311658/170911/681236/65038/316241/25621/29337/54259/81736/25513/309165/60664/361400/novel.326/24674/24516/81525	Cd19/Cd79b/Cr2/Cd79a/Blnk/Fcgr2b/Cd22/Malt1/Vav2/Card11/Cd72/Nfkbia/Prkcb/Fos/Nfatc1/Syk/Pik3cd/-/Nfatc2/Pik3ca/Cd79al/Inppl1/Nfkbie/Cd81/Plcg2/Inpp5d/Nfkb1/Pik3r1/Rela/Pik3r3/Nfatc3/-/Ppp3ca/Jun/Nfkbib	35	down
rno04625	C-type lectin receptor signaling pathway	Organismal Systems; Immune system	43/1314	110/6854	8.12536e-07	3.6448e-05	25148/307366/365355/64546/25493/25679/100361818/114090/25155/366508/171136/309452/363856/100360982/24498/311658/170911/680611/360640/155140/312937/689314/81678/24494/29337/60352/361680/81736/25513/25325/58936/309165/25482/364774/60664/170538/307100/361400/117551/24674/24516/691455/108348076	Egr3/Malt1/Rras2/Il12b/Nfkbia/Itpr3/Nfatc1/Egr2/Syk/Pik3cd/Cblb/Nfkb2/Cd209d/Relb/Il6/Nfatc2/Pik3ca/Bcl3/Map3k14/Il23a/Cyld/Mapk11/Itpr2/Il1b/Plcg2/Mapk12/Lsp1/Nfkb1/Pik3r1/Il10/Plk3/Rela/Mras/Calml5/Pik3r3/Prkcd/Calml3/Nfatc3/Ccl22/Ppp3ca/Jun/Calml4/Ksr1	43	down
rno04640	Hematopoietic cell lineage	Organismal Systems; Immune system	36/1314	91/6854	4.58825e-06	0.000180089	365367/309217/289395/25145/308501/171075/24984/29185/365542/25084/24930/novel.320/497761/25668/315609/24931/24498/361584/300678/360606/25710/294269/294797/24590/24932/24986/24494/311144/103691134/100911215/25118/60427/307403/78965/303747/novel.326	Cd19/Ms4a1/Cr2/Cd24/Cd22/Fcer2/RT1-DOa/Cd37/RT1-DOb/Il4r/Cd8a/-/Cd2/Cd38/Cd3e/Cd8b/Il6/Siglech/Cd3g/Itga3/Cd3d/RT1-Da/Il7r/Mme/Cd4/RT1-Ha/Il1b/Itga4/Flt3lg/LOC100911215/Itga1/Kitlg/Csf1r/Csf1/Cd7/-	36	down
rno04672	Intestinal immune network for IgA production	Organismal Systems; Immune system	23/1314	50/6854	1.36112e-05	0.000411404	500910/103693341/171369/25046/24984/399679/365542/novel.320/499415/25660/60628/24498/360640/84349/294269/24986/54266/311144/282832/25325/64545/287034/novel.326	Tnfrsf13c/Tnfrsf13b/Cd40/Pigr/RT1-DOa/Aicda/RT1-DOb/-/Icoslg/Cd28/Cxcr4/Il6/Map3k14/Cd40lg/RT1-Da/RT1-Ha/Madcam1/Itga4/Ccr9/Il10/Icos/Tnfrsf17/-	23	down
rno04620	Toll-like receptor signaling pathway	Organismal Systems; Immune system	31/1314	88/6854	0.000267296	0.00466283	171369/64546/25493/362788/305353/305236/314322/366508/114495/25542/296953/24498/245920/170911/338457/305354/292892/246759/689314/116637/24494/60352/81736/300177/25513/317468/309165/60664/684440/24516/363855	Cd40/Il12b/Nfkbia/Traf3/Tlr6/Cxcl11/Fos/Pik3cd/Map2k6/Ccl3/Irf5/Il6/Cxcl10/Pik3ca/Tlr9/Tlr1/Irf3/Cxcl9/Mapk11/Ccl4/Il1b/Mapk12/Nfkb1/Irak4/Pik3r1/Tlr7/Rela/Pik3r3/Tlr8/Jun/Map2k7	31	down
rno04666	Fc gamma R-mediated phagocytosis	Organismal Systems; Immune system	30/1314	96/6854	0.00299432	0.0348228	289211/296603/117028/25023/29340/24699/25155/366508/684122/novel.320/25603/170911/25738/65038/246115/296710/360509/29337/311341/54259/25513/25097/192270/310178/65172/60664/116591/170538/novel.326/314641	Fcgr2b/Vav2/Bin1/Prkcb/Prkce/Ptprc/Syk/Pik3cd/Asap3/-/Marcks/Pik3ca/Plcg1/Inppl1/Plpp2/Arpc5l/Dock2/Plcg2/Pla2g4b/Inpp5d/Pik3r1/Pld2/Plpp3/Myo10/Limk1/Pik3r3/Fcgr2a/Prkcd/-/Pip5k1c	30	down
rno04650	Natural killer cell mediated cytotoxicity	Organismal Systems; Immune system	28/1314	91/6854	0.00516203	0.0491175	296603/25110/25023/100361818/25155/366508/25300/313050/novel.320/311658/170911/301348/292450/25738/novel.544/50669/29337/314612/25513/64025/25150/171528/60664/116591/308995/501502/novel.326/24674	Vav2/Klrd1/Prkcb/Nfatc1/Syk/Pik3cd/Cd247/Lck/-/Nfatc2/Pik3ca/Zap70/Raet1e/Plcg1/-/Prf1/Plcg2/Shc2/Pik3r1/Cd244/Fyn/Gzmb/Pik3r3/Fcgr2a/Itgal/Sh2d1a/-/Ppp3ca	28	down
rno04722	Neurotrophin signaling pathway	Organismal Systems; Nervous system	36/1314	119/6854	0.00228467	0.0311907	114203/25493/366508/116667/24246/25050/170911/63881/25400/25738/58838/689314/316241/84469/81737/362418/29337/60352/314612/81736/300177/25513/308362/309165/25054/24224/364774/116478/60664/170538/24596/307100/24516/81525/691455/363855	Sh2b2/Nfkbia/Pik3cd/Map3k1/Camk2d/Camk4/Pik3ca/Rapgef1/Camk2a/Plcg1/Sh2b3/Mapk11/Nfkbie/Maged1/Ntf3/Irak2/Plcg2/Mapk12/Shc2/Nfkb1/Irak4/Pik3r1/Zfp110/Rela/Ntrk2/Bcl2/Calml5/Kidins220/Pik3r3/Prkcd/Ngfr/Calml3/Jun/Nfkbib/Calml4/Map2k7	36	down
rno04750	Inflammatory mediator regulation of TRP channels	Organismal Systems; Sensory system	31/1314	103/6854	0.00484906	0.0475814	25023/29340/25679/366508/24246/114495/24482/81749/170911/25400/25738/293508/64508/689314/100912642/81678/24494/29337/311341/60352/497948/25513/364774/60664/25245/170538/307100/691455/303252/79123/54223	Prkcb/Prkce/Itpr3/Pik3cd/Camk2d/Map2k6/Igf1/Prkch/Pik3ca/Camk2a/Plcg1/Prkacb/Adcy3/Mapk11/LOC100912642/Itpr2/Il1b/Plcg2/Pla2g4b/Mapk12/Trpv3/Pik3r1/Calml5/Pik3r3/Bdkrb2/Prkcd/Calml3/Calml4/Alox12e/Asic1/Adcy4	31	down
rno04110	Cell cycle	Cellular Processes; Cell growth and death	62/1612	124/6854	8.96134e-11	2.87659e-08	25193/25515/54237/114483/363088/315852/25576/114494/296137/171102/291885/171576/100364016/64515/64193/25203/297176/315330/54238/361178/25112/287101/360908/287961/140583/25737/362485/308937/300084/114212/291927/399489/314642/362817/312538/29685/29728/novel.266/288532/313479/24708/25729/307511/114851/684111/360621/291105/685029/680111/25164/59086/56010/361662/25577/288671/314949/94201/498030/100360…	Ccnd3/Plk1/Cdk1/Cdk6/Ccnb2/Ttk/Ywhah/Ccna2/Bub1/Cdc25a/Mcm5/Bub1b/LOC100364016/Cdc20/Pttg1/Ccnb1/Mad2l1/Espl1/Cdkn2c/Tfdp1/Gadd45a/Pkmyt1/Cdc7/Cdc45/Chek1/Pcna/Ccne2/Wee1/Rbx1/Chek2/Orc6/E2f1/Fzr1/Cdk2/Mcm2/Mcm6/Mcm4/-/Mcm7/Orc1/Rb1/Ccne1/Cdc25c/Cdkn1a/E2f2/Cdc6/E2f3/Anapc13/Rbl1/Cdkn2b/Tgfb1/Ywhag/Bub3/Ywhaq/Anapc5/Rad21/Cdk4/Anapc11/E2f4/Skp2/Smc1a/Cdc16	62	up
rno04114	Oocyte meiosis	Cellular Processes; Cell growth and death	49/1612	109/6854	5.83584e-07	3.74661e-05	29513/25515/54237/261730/363088/25576/296137/100364016/305509/81649/25289/64515/64193/25203/297176/315330/363174/292263/287101/54308/303010/362485/300084/290227/362817/24244/117269/25729/307511/50689/170851/685029/24668/25636/64532/56010/25718/25577/288671/302950/498030/309179/361765/116590/360949/293056/24672/63996/290875	Mapk13/Plk1/Cdk1/Aurka/Ccnb2/Ywhah/Bub1/LOC100364016/Adcy1/Mapk14/Adcy6/Cdc20/Pttg1/Ccnb1/Mad2l1/Espl1/Sgo1/Fbxo5/Pkmyt1/Slk/Cpeb4/Ccne2/Rbx1/Rec8/Cdk2/Calm3/Rps6ka2/Ccne1/Cdc25c/Mapk3/Map2k1/Anapc13/Ppp1ca/Prkaca/Adcy5/Ywhag/Igf1r/Ywhaq/Anapc5/Adcy9/Anapc11/Ppp2r5b/Btrc/Mapk1/Cpeb2/Cpeb1/Ppp2ca/Smc1a/Cdc16	49	up
rno04218	Cellular senescence	Cellular Processes; Cell growth and death	61/1612	174/6854	0.000331216	0.00590668	29513/25193/54237/114483/363088/294560/114494/171102/100364016/81649/58921/296344/116636/25203/414788/25112/85243/83529/29153/140583/362485/114212/novel.748/399489/83532/362817/24244/361787/303200/83531/293621/24708/309607/25729/26954/29154/114851/684111/50689/170851/291105/680111/24668/25164/24525/59086/294228/294515/313048/85482/305171/94201/24750/289014/24493/100360427/361765/414785/116590/294…	Mapk13/Ccnd3/Cdk1/Cdk6/Ccnb2/Mcu/Ccna2/Cdc25a/LOC100364016/Mapk14/Foxm1/Mybl2/Eif4ebp1/Ccnb1/RT1-T24-3/Gadd45a/Pik3cb/Vdac1/Capn1/Chek1/Ccne2/Chek2/-/E2f1/Vdac3/Cdk2/Calm3/RT1-T24-1/Map2k3/Vdac2/Hras/Rb1/RT1-CE5/Ccne1/Rheb/Capn2/Cdkn1a/E2f2/Mapk3/Map2k1/E2f3/Rbl1/Ppp1ca/Cdkn2b/Kras/Tgfb1/RT1-S3/Foxo3/Rbbp4/Nbn/Lin54/Cdk4/RT1-N3/Mapkapk2/Il1a/E2f4/Btrc/RT1-M6-1/Mapk1/Rad1/RT1-CE7	61	up
rno04115	p53 signaling pathway	Cellular Processes; Cell growth and death	28/1612	71/6854	0.00192604	0.0268808	25193/445442/362720/54237/114483/363088/300126/24888/100364016/25203/25112/83628/140583/362485/114212/360860/362817/362791/25309/25729/100363502/114851/680110/289508/170824/94201/24887/287585	Ccnd3/Thbs1/Rrm2/Cdk1/Cdk6/Ccnb2/Gtse1/Bcl2l1/LOC100364016/Ccnb1/Gadd45a/Cd82/Chek1/Ccne2/Chek2/Rfwd2/Cdk2/Siva1/Cycs/Ccne1/LOC100363502/Cdkn1a/Rprm/Rchy1/Steap3/Cdk4/Bax/Ppm1d	28	up
rno04540	Gap junction	Cellular Processes; Cellular community - eukaryotes	34/1612	83/6854	0.000289367	0.00546392	316531/679312/500377/54237/305509/498736/25289/296554/29595/497757/24680/24418/25031/83805/25202/100909441/85240/81666/29214/307351/293621/246118/64158/500929/50689/170851/25636/24525/64532/302950/24628/116590/300218/81664	Tuba4a/Tubb1/Tuba8/Cdk1/Adcy1/Tubb2a/Adcy6/Tubb4b/Htr2a/Gucy1a3/Prkca/Grm5/Plcb4/Src/Gucy1b3/LOC100909441/Plcb2/Gnaq/Tubb5/Tubb6/Hras/Tubb3/Tuba1a/Tuba1b/Mapk3/Map2k1/Prkaca/Kras/Adcy5/Adcy9/Pdgfb/Mapk1/Tuba1c/Gnai2	34	up
rno04145	Phagosome	Cellular Processes; Transport and catabolism	72/1612	184/6854	1.21847e-06	5.58758e-05	303413/24232/502902/316531/29302/679312/25021/500377/445442/25350/498736/685232/689134/140914/114553/296554/287876/315346/414788/500904/170667/298451/66021/364018/100361457/170921/25073/298068/novel.748/310710/100909441/361787/79129/29214/363875/307351/367391/24944/246118/64158/309607/500929/295279/29528/117596/684969/64202/24773/365183/80843/24811/294228/293650/360953/298103/64678/297566/24750/2…	Mpo/C3/Clec7a/Tuba4a/Itgb3/Tubb1/Itgam/Tuba8/Thbs1/Sftpd/Tubb2a/Atp6v1a/Sec61g/Olr1/Ncf1/Tubb4b/Actg1/Itga5/RT1-T24-3/Ncf4/Atp6v0c/Atp6v0b/Cybb/Ncf2/LOC100361457/Itga2/Scarb1/Sec61b/-/Sec22b/LOC100909441/RT1-T24-1/Cyba/Tubb5/Rac1/Tubb6/Marco/Lamp2/Tubb3/Tuba1a/RT1-CE5/Tuba1b/Fcgr1a/Vamp3/Atp6v1b2/Potef/Calr/Sftpa1/Fcar/Sec61a1/Tap1/RT1-S3/Tcirg1/Stx18/Atp6v1g1/Tfrc/Atp6v1e1/RT1-N3/Canx/LOC1083481…	72	up
rno03050	Proteasome	Genetic Information Processing; Folding, sorting and degradation	22/1612	47/6854	0.000380028	0.00642048	689852/117263/287772/292766/29674/311078/287984/29672/680532/85492/29425/29677/25581/365388/65138/29666/81827/498433/29669/289990/303353/58854	Psmf1/Psmc1/Psmd12/Psmd8/Psma7/Psmd14/Psmd2/Psma5/Shfm1/Psmb7/Psmb5/Psmc3/Psmc2/Psmd13/Adrm1/Psmb6/Psmc5/Psme4/Psma2/Psmc6/Psmd11/Psmb4	22	up
rno03030	DNA replication	Genetic Information Processing; Replication and repair	24/1612	36/6854	4.37519e-08	7.02218e-06	116468/291885/81513/299112/84490/25737/304573/312538/59294/29685/29728/288532/288003/246327/296883/85241/59102/304528/293144/298933/288414/298098/85242/100362333	Rfc2/Mcm5/Lig1/Pole2/Fen1/Pcna/Pole/Mcm2/Pold1/Mcm6/Mcm4/Mcm7/Rfc4/Prim1/Rpa3/Pola1/Rpa2/Rfc5/Pold3/Rnaseh1/Rfc3/Pole3/Pola2/LOC100362333	24	up
rno03440	Homologous recombination	Genetic Information Processing; Replication and repair	22/1612	40/6854	1.65388e-05	0.000530896	287634/64557/499870/499966/497672/298429/315969/59294/296883/360588/313063/293452/59102/308755/680532/291787/85482/293144/290631/102551085/497976/360254	Eme1/Bard1/Rad51/Xrcc2/Brca1/Rad54l/Topbp1/Pold1/Rpa3/Brip1/Rad54b/Palb2/Rpa2/Blm/Shfm1/Rbbp8/Nbn/Pold3/Babam1/Xrcc3/Rad51c/Brca2	22	up
rno03430	Mismatch repair	Genetic Information Processing; Replication and repair	13/1612	23/6854	0.00065442	0.00954859	116468/305000/81513/25737/59294/288003/296883/59102/304528/293144/288414/100360342/81685	Rfc2/Exo1/Lig1/Pcna/Pold1/Rfc4/Rpa3/Rpa2/Rfc5/Pold3/Rfc3/Msh6/Mlh1	13	up
rno03420	Nucleotide excision repair	Genetic Information Processing; Replication and repair	20/1612	47/6854	0.00292571	0.0361212	116468/81513/299112/502227/25737/300084/304573/59294/288003/296883/59102/304528/293144/298012/288414/361381/298098/361181/291703/100362333	Rfc2/Lig1/Pole2/Gtf2h5/Pcna/Rbx1/Pole/Pold1/Rfc4/Rpa3/Rpa2/Rfc5/Pold3/Rad23b/Rfc3/Rad23a/Pole3/Cul4a/Ercc3/LOC100362333	20	up
rno01230	Biosynthesis of amino acids	Global pathway	35/1612	74/6854	5.89704e-06	0.000236619	25698/64524/83688/362383/108351137/24383/25630/29592/24333/293820/25104/25612/24642/25741/24644/24189/303563/100364062/59085/360816/24250/25331/314140/361596/501157/364064/683630/307759/60416/24651/81670/24191/29562/171347/65152	Ass1/Tkt/Taldo1/Rpia/LOC108351137/Gapdh/Pkm/Bcat1/Eno1/Psat1/Pc/Asns/Pgam1/Pfkl/Pgk1/Aldoa/Nags/LOC100364062/Asl/Sdsl/Cbs/Mat1a/LOC314140/Idh2/Rpe/Pycr2/Mat2b/Gpt2/Pfkp/Pklr/Gpt/Aldoc/Prps1/Mat2a/Pfkm	35	up
rno01200	Carbon metabolism	Global pathway	43/1612	114/6854	0.000432147	0.00693596	25060/315722/64524/100360180/83688/362383/24377/108351137/24383/25630/287115/24333/293820/25104/292804/25058/24642/25741/24644/24189/100364062/360816/290401/361730/306586/360975/24552/81654/314140/299201/361596/363061/501157/307759/60416/25059/24651/81670/24191/29562/65152/361071/64304	Hk3/Adpgk/Tkt/Pgd/Taldo1/Rpia/G6pd/LOC108351137/Gapdh/Pkm/Pgp/Eno1/Psat1/Pc/Gpi/Hk1/Pgam1/Pfkl/Pgk1/Aldoa/LOC100364062/Sdsl/Esd/Tkfc/Amt/Ogdh/Me1/Dlat/LOC314140/Dlst/Idh2/Sdhd/Rpe/Gpt2/Pfkp/Hk2/Pklr/Gpt/Aldoc/Prps1/Pfkm/Sucla2/Acads	43	up
rno05203	Viral carcinogenesis	Human Diseases; Cancer: overview	69/1612	204/6854	0.000455822	0.00696756	24232/25193/54237/114483/25576/114494/64515/25630/414788/305896/85243/298975/306945/140583/362485/novel.748/83805/361247/83532/362817/296654/361787/81634/360820/100364062/293624/679028/363875/117263/293621/24708/309607/25729/54287/114851/102548682/303175/50689/297604/680312/291157/680111/25636/25164/24525/294228/56010/360739/25577/116502/94201/24750/289014/29135/64639/414785/116590/363481/24887/2…	C3/Ccnd3/Cdk1/Cdk6/Ywhah/Ccna2/Cdc20/Pkm/RT1-T24-3/Irf9/Pik3cb/Scin/Hist1h2bh/Chek1/Ccne2/-/Src/Hist1h2bd/Vdac3/Cdk2/Gsn/RT1-T24-1/Actn1/Pxn/LOC100364062/Irf7/Rbpj/Rac1/Psmc1/Hras/Rb1/RT1-CE5/Ccne1/Eif2ak2/Cdkn1a/LOC102548682/Hist3h2ba/Mapk3/Ltbr/Hist1h2bk/Hist1h2bo/Rbl1/Prkaca/Cdkn2b/Kras/RT1-S3/Ywhag/Ranbp1/Ywhaq/Bak1/Cdk4/RT1-N3/Mapkapk2/Hpn/Bad/RT1-M6-1/Mapk1/Hdac8/Bax/Hist2h2be/RT1-CE7/Atf4/…	69	up
rno05219	Bladder cancer	Human Diseases; Cancer: specific types	17/1612	39/6854	0.00438533	0.0495535	81687/445442/83805/399489/293621/24708/114851/684111/306722/114486/50689/81686/170851/291105/24525/94201/116590	Mmp9/Thbs1/Src/E2f1/Hras/Rb1/Cdkn1a/E2f2/Dapk1/Braf/Mapk3/Mmp2/Map2k1/E2f3/Kras/Cdk4/Mapk1	17	up
rno04932	Non-alcoholic fatty liver disease (NAFLD)	Human Diseases; Endocrine and metabolic disease	56/1612	151/6854	0.000107457	0.00229959	24252/252934/83803/25282/85243/296658/29376/312670/297990/171335/29507/299954/685322/690848/361385/100188937/363441/25488/293130/301427/293991/65248/25309/100363268/301123/363875/362897/691001/100911483/100363502/499529/29445/362344/289036/59086/303393/25520/300047/25625/94194/301011/299643/688386/689938/299739/363061/24493/497902/78975/362440/688869/54322/24651/24887/79255/289754	Cebpa/Cox5a/Prkab1/Cox6a1/Pik3cb/Ndufa8/Irs2/Adipor2/Ndufb6/Cox8a/Cox7a2/Ndufb9/Uqcr10/Uqcr11/Ndufb7/Cox7c/Ndufa1/Ndufa5/Ndufc2/Ndufb3/Ndufb8/Prkaa1/Cycs/LOC100363268/Ndufa11/Rac1/Uqcrb/Ndufa3/LOC100911483/LOC100363502/Ndufs4/Cox4i1/Ndufb2/Adipor1/Tgfb1/Cox7b/Prkag1/Cyc1/Tnfrsf1a/Cox5b/Uqcrc1/Ndufa7/Cox7a2l2/Ndufc1/Ndufa12/Sdhd/Il1a/Uqcrq/Prkaa2/Ndufa9/LOC688869/Cox6c/Pklr/Bax/Atf4/Xbp1	56	up
rno05012	Parkinson disease	Human Diseases; Neurodegenerative disease	63/1612	148/6854	1.74581e-07	1.40101e-05	116728/282819/25549/252934/295704/25282/297376/296658/301000/83529/297990/171335/29507/299954/685322/690848/94271/361385/100188937/83532/363441/29754/25488/293130/301427/293991/83531/25309/100363268/301123/362897/691001/171374/100911483/114630/100363502/499529/29445/362344/116550/192241/25636/64532/303393/300047/94194/301011/299643/56816/294331/688386/689938/299739/363061/497902/362440/688869/543…	Sept5/Ppif/Slc18a2/Cox5a/Ube2l6/Cox6a1/Htra2/Ndufa8/Uba7/Vdac1/Ndufb6/Cox8a/Cox7a2/Ndufb9/Uqcr10/Uqcr11/Atp5j/Ndufb7/Cox7c/Vdac3/Ndufa1/Atp5g1/Ndufa5/Ndufc2/Ndufb3/Ndufb8/Vdac2/Cycs/LOC100363268/Ndufa11/Uqcrb/Ndufa3/Atp5b/LOC100911483/Atp5g3/LOC100363502/Ndufs4/Cox4i1/Ndufb2/Atp5c1/Atp5o/Prkaca/Adcy5/Cox7b/Cyc1/Cox5b/Uqcrc1/Ndufa7/Park2/Ube2g2/Cox7a2l2/Ndufc1/Ndufa12/Sdhd/Uqcrq/Ndufa9/LOC688869/C…	63	up
rno05016	Huntington disease	Human Diseases; Neurodegenerative disease	90/1612	261/6854	2.88029e-05	0.000840522	316531/679312/500377/171339/282819/257648/252934/303630/498736/296554/25282/24787/303968/24786/296658/65046/24404/24418/117252/83529/297990/171335/29507/299954/25031/685322/690848/94271/361385/100188937/100909441/83532/85240/81666/363441/29754/25488/293130/301427/293991/29214/83531/25309/100363268/301123/362897/307351/246118/691001/64158/171374/500929/100911483/252959/290798/114630/100363502/3002…	Tuba4a/Tubb1/Tuba8/Dnah1/Ppif/Cacna1b/Cox5a/Wipi1/Tubb2a/Tubb4b/Cox6a1/Sod2/Ift57/Sod1/Ndufa8/Ap2s1/Gpx1/Grm5/Dnah10/Vdac1/Ndufb6/Cox8a/Cox7a2/Ndufb9/Plcb4/Uqcr10/Uqcr11/Atp5j/Ndufb7/Cox7c/LOC100909441/Vdac3/Plcb2/Gnaq/Ndufa1/Atp5g1/Ndufa5/Ndufc2/Ndufb3/Ndufb8/Tubb5/Vdac2/Cycs/LOC100363268/Ndufa11/Uqcrb/Tubb6/Tubb3/Ndufa3/Tuba1a/Atp5b/Tuba1b/LOC100911483/Dnah12/Dctn6/Atp5g3/LOC100363502/Atg101/Po…	90	up
rno05010	Alzheimer disease	Human Diseases; Neurodegenerative disease	65/1612	177/6854	4.39266e-05	0.00117504	252934/108351137/24383/25282/83765/296658/29153/297990/140945/171335/29507/299954/25031/685322/690848/94271/361385/100188937/85240/81666/363441/24244/29754/25488/293130/301427/293991/29693/25309/100363268/301123/362897/691001/171374/100911483/29154/114630/100363502/50689/499529/29445/362344/116550/192241/29477/303393/300047/25625/94194/301011/299643/688386/689938/299739/363061/497902/362440/64639…	Cox5a/LOC108351137/Gapdh/Cox6a1/Rtn4/Ndufa8/Capn1/Ndufb6/Rtn3/Cox8a/Cox7a2/Ndufb9/Plcb4/Uqcr10/Uqcr11/Atp5j/Ndufb7/Cox7c/Plcb2/Gnaq/Ndufa1/Calm3/Atp5g1/Ndufa5/Ndufc2/Ndufb3/Ndufb8/Atp2a2/Cycs/LOC100363268/Ndufa11/Uqcrb/Ndufa3/Atp5b/LOC100911483/Capn2/Atp5g3/LOC100363502/Mapk3/Ndufs4/Cox4i1/Ndufb2/Atp5c1/Atp5o/Mapt/Cox7b/Cyc1/Tnfrsf1a/Cox5b/Uqcrc1/Ndufa7/Cox7a2l2/Ndufc1/Ndufa12/Sdhd/Uqcrq/Ndufa9/B…	65	up
rno00010	Glycolysis / Gluconeogenesis	Metabolism; Carbohydrate metabolism	29/1612	62/6854	4.76454e-05	0.00117648	25060/315722/29634/29539/309147/108351137/24383/24533/25630/298079/303565/24333/292804/25058/24645/361042/24642/25741/24644/24189/100364062/81654/29688/60416/25059/24651/24191/65152/78959	Hk3/Adpgk/Ldhc/Aldh2/Aldh3b1/LOC108351137/Gapdh/Ldha/Pkm/Aldh1b1/G6pc3/Eno1/Gpi/Hk1/Pgm1/Pck2/Pgam1/Pfkl/Pgk1/Aldoa/LOC100364062/Dlat/Minpp1/Pfkp/Hk2/Pklr/Aldoc/Pfkm/Akr1a1	29	up
rno00030	Pentose phosphate pathway	Metabolism; Carbohydrate metabolism	16/1612	27/6854	7.15183e-05	0.00163981	64524/100360180/83688/362383/24377/292804/24645/362706/25741/24189/314140/501157/60416/24191/29562/65152	Tkt/Pgd/Taldo1/Rpia/G6pd/Gpi/Pgm1/Rbks/Pfkl/Aldoa/LOC314140/Rpe/Pfkp/Aldoc/Prps1/Pfkm	16	up
rno00500	Starch and sucrose metabolism	Metabolism; Carbohydrate metabolism	12/1612	23/6854	0.00265336	0.0352651	25060/64035/81675/690987/288333/303565/292804/25058/24645/103690059/25059/289827	Hk3/Pygl/Gyg1/Gys1/Gbe1/G6pc3/Gpi/Hk1/Pgm1/LOC103690059/Hk2/Ugp2	12	up
rno00052	Galactose metabolism	Metabolism; Carbohydrate metabolism	13/1612	27/6854	0.00439832	0.0495535	25060/303565/25058/313536/24645/103690059/25741/24390/60416/25059/65152/289827/363494	Hk3/G6pc3/Hk1/B4galt2/Pgm1/LOC103690059/Pfkl/B4galt1/Pfkp/Hk2/Pfkm/Ugp2/Gla	13	up
rno00190	Oxidative phosphorylation	Metabolism; Energy metabolism	61/1612	139/6854	7.26919e-08	7.77804e-06	252934/685232/170667/25282/298451/296658/297990/89786/171335/29507/299954/685322/690848/94271/361385/100188937/363441/29754/25488/293130/301427/293991/294504/100363268/140608/301123/362897/361663/691001/171374/100911483/117596/114630/499529/29445/362344/116550/192241/303393/293650/300047/298103/94194/301011/299643/688386/689938/690441/297566/299739/363061/497902/362440/688869/54322/310856/1036934…	Cox5a/Atp6v1a/Atp6v0c/Cox6a1/Atp6v0b/Ndufa8/Ndufb6/Cox17/Cox8a/Cox7a2/Ndufb9/Uqcr10/Uqcr11/Atp5j/Ndufb7/Cox7c/Ndufa1/Atp5g1/Ndufa5/Ndufc2/Ndufb3/Ndufb8/Ppa1/LOC100363268/Atp5i/Ndufa11/Uqcrb/Lhpp/Ndufa3/Atp5b/LOC100911483/Atp6v1b2/Atp5g3/Ndufs4/Cox4i1/Ndufb2/Atp5c1/Atp5o/Cox7b/Tcirg1/Cyc1/Atp6v1g1/Cox5b/Uqcrc1/Ndufa7/Cox7a2l2/Ndufc1/Atp5j2/Atp6v1e1/Ndufa12/Sdhd/Uqcrq/Ndufa9/LOC688869/Cox6c/Ppa2/LO…	61	up
rno00860	Porphyrin and chlorophyll metabolism	Metabolism; Metabolism of cofactors and vitamins	14/1612	30/6854	0.00450405	0.0495535	65155/24434/116599/499335/25709/25374/304024/289219/29421/292737/361338/361641/309391/113992	Alas1/Gusb/Blvra/Fxn/Hmbs/Alad/Cpox/Ppox/Urod/Blvrb/Fech/Ears2/Cox15/Ugt1a6	14	up
rno00240	Pyrimidine metabolism	Metabolism; Nucleotide metabolism	22/1612	55/6854	0.00463117	0.0495535	362720/312373/24834/29261/290029/497778/685579/291824/304944/301622/313560/685679/314312/100363253/191575/314004/294521/100909857/192252/298410/360629/313574	Rrm2/Nt5c3a/Tk1/Tyms/Pnp/Dut/Rrm1/Tk2/Uck2/Dtymk/Ctps1/Nme4/Entpd5/Nt5c2/Nme1/Cmpk2/Ak9/LOC100909857/Dctpp1/Cmpk1/Nt5c3b/Nt5c1a	22	up
rno04914	Progesterone-mediated oocyte maturation	Organismal Systems; Endocrine system	38/1612	84/6854	8.90996e-06	0.000317789	29513/293502/25515/54237/261730/363088/114494/296137/171102/100364016/305509/81649/25289/25203/297176/287101/85243/303010/314642/362817/117269/307511/114486/50689/170851/685029/25636/24525/64532/25718/288671/302950/498030/116590/360949/293056/81664/290875	Mapk13/Kif22/Plk1/Cdk1/Aurka/Ccnb2/Ccna2/Bub1/Cdc25a/LOC100364016/Adcy1/Mapk14/Adcy6/Ccnb1/Mad2l1/Pkmyt1/Pik3cb/Cpeb4/Fzr1/Cdk2/Rps6ka2/Cdc25c/Braf/Mapk3/Map2k1/Anapc13/Prkaca/Kras/Adcy5/Igf1r/Anapc5/Adcy9/Anapc11/Mapk1/Cpeb2/Cpeb1/Gnai2/Cdc16	38	up
rno04714	Thermogenesis	Organismal Systems; Environmental adaptation	79/1612	236/6854	0.000263717	0.00529081	29513/252934/305509/81649/25289/287876/83803/25282/296658/100361457/297990/89786/171335/680931/29507/299954/685322/690848/25288/94271/361385/100188937/363441/29754/25488/293130/301427/25757/303200/293991/65248/100363268/140608/301123/362897/293621/691001/117269/171374/100911483/26954/684969/94340/114630/296086/499529/113976/29445/362344/116550/192241/25636/24525/117035/64532/303393/25520/299186/3…	Mapk13/Cox5a/Adcy1/Mapk14/Adcy6/Actg1/Prkab1/Cox6a1/Ndufa8/LOC100361457/Ndufb6/Cox17/Cox8a/Bmp8a/Cox7a2/Ndufb9/Uqcr10/Uqcr11/Acsl1/Atp5j/Ndufb7/Cox7c/Ndufa1/Atp5g1/Ndufa5/Ndufc2/Ndufb3/Cpt1a/Map2k3/Ndufb8/Prkaa1/LOC100363268/Atp5i/Ndufa11/Uqcrb/Hras/Ndufa3/Rps6ka2/Atp5b/LOC100911483/Rheb/Potef/Acsl5/Atp5g3/Ndufaf1/Ndufs4/Acsl4/Cox4i1/Ndufb2/Atp5c1/Atp5o/Prkaca/Kras/Slc25a20/Adcy5/Cox7b/Prkag1/Dpf…	79	up
rno04611	Platelet activation	Organismal Systems; Immune system	53/1612	122/6854	7.70239e-07	4.12078e-05	116498/29302/691992/502858/116669/685269/684555/29513/25505/24693/292661/25265/108348185/25259/305509/81649/25289/309186/287876/497757/85243/100361457/170921/361714/83730/171337/313494/501203/367072/25031/361517/83805/25202/85240/81666/155918/64803/361618/24816/497932/684969/50689/691813/64630/24668/25636/64532/302950/24886/24653/295347/116590/81664	F2rl3/Itgb3/Gp1ba/Gp9/Vwf/Itga2b/Gp6/Mapk13/P2rx1/Ptgs1/Ptgir/P2ry1/Gp5/Gp5/Adcy1/Mapk14/Adcy6/Fermt3/Actg1/Gucy1a3/Pik3cb/LOC100361457/Itga2/Rasgrp2/Vamp8/Rap1b/Tln1/Myl12a/Arhgef12/Plcb4/Vasp/Src/Gucy1b3/Plcb2/Gnaq/Lcp2/P2ry12/Stim1/Tbxa2r/Pik3r6/Potef/Mapk3/LOC691813/Snap23/Ppp1ca/Prkaca/Adcy5/Adcy9/Tbxas1/Pla2g4a/Rap1a/Mapk1/Gnai2	53	up
rno04723	Retrograde endocannabinoid signaling	Organismal Systems; Nervous system	48/1612	141/6854	0.0027465	0.0352651	114119/29513/257648/29713/305509/29705/81649/25289/83612/296658/24680/24418/297990/299954/25031/65187/296757/361385/85240/309207/81666/363441/25488/293130/301427/293991/100363268/301123/691001/100911483/81667/50689/499529/362344/294962/25636/64532/302950/299643/685513/689938/299739/362440/64199/116590/60449/100912034/81664	Gng10/Mapk13/Cacna1b/Kcnj5/Adcy1/Gabra1/Mapk14/Adcy6/Slc32a1/Ndufa8/Prkca/Grm5/Ndufb6/Ndufb9/Plcb4/Gabrq/Napepld/Ndufb7/Plcb2/Dagla/Gnaq/Ndufa1/Ndufa5/Ndufc2/Ndufb3/Ndufb8/LOC100363268/Ndufa11/Ndufa3/LOC100911483/Gnb2/Mapk3/Ndufs4/Ndufb2/Gnb4/Prkaca/Adcy5/Adcy9/Ndufa7/LOC685513/Ndufc1/Ndufa12/Ndufa9/Gng11/Mapk1/Gnb3/LOC100912034/Gnai2	48	up
