# Supplementary material for: Mechanism of the Immunomodulatory Effect of the Combination of Live Bifidobacterium, Lactobacillus, Enterococcus, and Bacillus on Immunocompromised Rats
Source: Front Immunol. 2021 Jun 15;12:694344. doi: 10.3389/fimmu.2021.694344 (PMC8239396; doi:10.3389/fimmu.2021.694344)
Supplement: Supplementary file 4 [file Table_3.xlsx]

## Sheet: Sheet1
Supplementary Table 3. PCR primers for RT-qPCR analysis of the indicated gene.
Gene	Forward sequence (5′-3′)	Reverse sequence (5′-3′)
GAPDH	ACAGCAACAGGGTGGTGGAC	TTTGAGGGTGCAGCGAACTT
Tlr4	CCCTGCCACCATTTACAGTT	ATCAGAGTCCCAGCCAGATG
Tlr5	GGCTCAACCAAACCAATGTC	TCCTCTTCATCGCAGTCCTT
Nf-κb	TGGGACGACACCTCTACACA	GGCTCAAAGTTCTCCACCAG
Tjp1	TGAGAAGCAGACACCCACTC	TTGGCAGAACACCATCAGAA
